# Supplementary material for: Triple-Band Warm White-Light Emission from Type II Band-Aligned Aggregation-Induced Enhanced Emission Organic Cation-Incorporated Two-Dimensional Lead Iodide Perovskite
Source: Int J Mol Sci. 2025 May 24;26(11):5054. doi: 10.3390/ijms26115054 (PMC12155297; doi:10.3390/ijms26115054)
Supplement: Supplementary file 1 [file ijms-26-05054-s001.zip]

Archive with 1 entries (1 files):
- ijms-3598256-supplementary.pdf
